# Supplementary material for: Evolution of a Human-Specific De Novo Open Reading Frame and Its Linked Transcriptional Silencer
Source: Int J Mol Sci. 2024 Mar 31;25(7):3924. doi: 10.3390/ijms25073924 (PMC11011693; doi:10.3390/ijms25073924)
Supplement: Supplementary file 1 [file ijms-25-03924-s001.zip]

Archive with 1 entries (1 files):
- ijms-2914624-supplementary.pdf
